# Supplementary material for: GSH-Activatable Aggregation-Induced Emission Cationic Lipid for Efficient Gene Delivery
Source: Molecules. 2023 Feb 8;28(4):1645. doi: 10.3390/molecules28041645 (PMC9963561; doi:10.3390/molecules28041645)
Supplement: Supplementary file 1 [file molecules-28-01645-s001.zip]

Archive with 1 entries (1 files):
- molecules-2182660-supplementary.pdf
